# Supplementary material for: Palmitoylated importin α regulates mitotic spindle orientation through interaction with NuMA
Source: EMBO Rep. 2025 May 27;26(13):3280–304. doi: 10.1038/s44319-025-00484-8 (PMC12238373; doi:10.1038/s44319-025-00484-8)
Supplement: Supplementary file 2 — Source data Fig. 1 [file 44319_2025_484_MOESM2_ESM.zip]

Archive with 62 entries (50 files):
- Figure 1 Raw Data/
- Figure 1 Raw Data/1E/
- Figure 1 Raw Data/1G/
- Figure 1 Raw Data/.DS_Store
- __MACOSX/Figure 1 Raw Data/._.DS_Store
- Figure 1 Raw Data/._.DS_Store
- Figure 1 Raw Data/1K/
- Figure 1 Raw Data/1L/
- Figure 1 Raw Data/1J/
- Figure 1 Raw Data/1H/
- Figure 1 Raw Data/1I/
- Figure 1 Raw Data/1B/
- Figure 1 Raw Data/1C/
- Figure 1 Raw Data/1D/
- Figure 1 Raw Data/1A/
- Figure 1 Raw Data/1E/Figure 1E Western blot.png
- __MACOSX/Figure 1 Raw Data/1E/._Figure 1E Western blot.png
- Figure 1 Raw Data/1E/._Figure 1E Western blot.png
- Figure 1 Raw Data/1G/Figure 1G DMSO representative image.jpg
- __MACOSX/Figure 1 Raw Data/1G/._Figure 1G DMSO representative image.jpg
- Figure 1 Raw Data/1G/._Figure 1G DMSO representative image.jpg
- Figure 1 Raw Data/1G/Figure 1G Wnt-C59 Representative image.jpg
- __MACOSX/Figure 1 Raw Data/1G/._Figure 1G Wnt-C59 Representative image.jpg
- Figure 1 Raw Data/1G/._Figure 1G Wnt-C59 Representative image.jpg
- Figure 1 Raw Data/1K/Figure 1K DMSO representative image.jpg
- __MACOSX/Figure 1 Raw Data/1K/._Figure 1K DMSO representative image.jpg
- Figure 1 Raw Data/1K/._Figure 1K DMSO representative image.jpg
- Figure 1 Raw Data/1K/Figure 1K Palmostatin representative image.jpg
- __MACOSX/Figure 1 Raw Data/1K/._Figure 1K Palmostatin representative image.jpg
- Figure 1 Raw Data/1K/._Figure 1K Palmostatin representative image.jpg
- Figure 1 Raw Data/1K/Figure 1K Wnt-C59 representative image.jpg
- __MACOSX/Figure 1 Raw Data/1K/._Figure 1K Wnt-C59 representative image.jpg
- Figure 1 Raw Data/1K/._Figure 1K Wnt-C59 representative image.jpg
- Figure 1 Raw Data/1L/Figure 1L Raw Data RPE Mitotic Spindle Angles.csv
- __MACOSX/Figure 1 Raw Data/1L/._Figure 1L Raw Data RPE Mitotic Spindle Angles.csv
- Figure 1 Raw Data/1L/._Figure 1L Raw Data RPE Mitotic Spindle Angles.csv
- Figure 1 Raw Data/1J/Figure 1J Raw Data HCT116 Mitotic Spindle Angles of Transfected Cells.csv
- Figure 1 Raw Data/1H/Figure 1H Raw Data HCT116 Mitotic Spindle Angles.csv
- __MACOSX/Figure 1 Raw Data/1H/._Figure 1H Raw Data HCT116 Mitotic Spindle Angles.csv
- Figure 1 Raw Data/1H/._Figure 1H Raw Data HCT116 Mitotic Spindle Angles.csv
- Figure 1 Raw Data/1I/Figure 1I DMSO Representative image.png
- Figure 1 Raw Data/1I/Figure 1I Wnt-C59 Representative image.png
- Figure 1 Raw Data/1B/Figure 1B Raw Data Polar:Lateral.csv
- __MACOSX/Figure 1 Raw Data/1B/._Figure 1B Raw Data Polar:Lateral.csv
- Figure 1 Raw Data/1B/._Figure 1B Raw Data Polar:Lateral.csv
- Figure 1 Raw Data/1C/Figure 1C Raw Data Polar:Cytoplasm.csv
- Figure 1 Raw Data/1D/Figure 1D Raw Data Lateral:Cytoplasm.csv
- Figure 1 Raw Data/1A/Figure 1A DMSO Rep.TIF
- __MACOSX/Figure 1 Raw Data/1A/._Figure 1A DMSO Rep.TIF
- Figure 1 Raw Data/1A/._Figure 1A DMSO Rep.TIF
- Figure 1 Raw Data/1A/Figure 1A Importazole Rep.TIF
- __MACOSX/Figure 1 Raw Data/1A/._Figure 1A Importazole Rep.TIF
- Figure 1 Raw Data/1A/._Figure 1A Importazole Rep.TIF
- Figure 1 Raw Data/1A/Figure 1A Ivermectin Rep.TIF
- __MACOSX/Figure 1 Raw Data/1A/._Figure 1A Ivermectin Rep.TIF
- Figure 1 Raw Data/1A/._Figure 1A Ivermectin Rep.TIF
- Figure 1 Raw Data/1A/Figure 1A Palmostatin Rep.TIF
- __MACOSX/Figure 1 Raw Data/1A/._Figure 1A Palmostatin Rep.TIF
- Figure 1 Raw Data/1A/._Figure 1A Palmostatin Rep.TIF
- Figure 1 Raw Data/1A/Figure 1A Wnt-C59 Rep.TIF
- __MACOSX/Figure 1 Raw Data/1A/._Figure 1A Wnt-C59 Rep.TIF
- Figure 1 Raw Data/1A/._Figure 1A Wnt-C59 Rep.TIF
