# Supplementary material for: Palmitoylated importin α regulates mitotic spindle orientation through interaction with NuMA
Source: EMBO Rep. 2025 May 27;26(13):3280–304. doi: 10.1038/s44319-025-00484-8 (PMC12238373; doi:10.1038/s44319-025-00484-8)
Supplement: Supplementary file 2 — Source data Fig. 1 [file 44319_2025_484_MOESM2_ESM.zip › Figure 1 Raw Data/1L/Figure 1L Raw Data RPE Mitotic Spindle Angles.csv]

DMSO	Wnt-C59	Palmostatin
0	13.706961	7.12501635
32.5500035	0	23.1985905
0	13.2848665	26.8619178
0	27.7185016	0
45	0	17.8503183
0	33.4762783	0
0	5.71059314	51.1701751
45.9093804	12.3624924	17.2814984
30.7354877	24.9627898	0
58.5704344	58.3924978	35.6764082
0	39.2072035	0
0	47.0213649	21.8014095
62.3540246	0	0
0	60.2551187	0
16.7983718	31.3730051	25.6410058
28.3930194	40.6012946	0
19.7468366	23.962489	0
16.9908233	0	20.4495476
20.7255589	37.4505782	0
21.6147789	23.6820877	0
21.5409759	0	12.8477049
0	35.3112134	38.4801982
11.8214883	31.1224702	0
52.1250163	51.5198018	58.4957333
48.9451862	0	31.4295656
22.7144124	26.9060935	31.2184028
0	0	12.3624924
13.706961	0	6.70983681
15.7807533	19.4400348	7.94347181
0	35.6553281	0
0	51.5819447	23.3177084
0	0	0
44.464541	0	32.9694039
0	24.4439548	1.52752544
0	19.0691935	37.349349
0	0	0
0	0	22.0871716
0	17.6501242	8.74616226
18.4349488	10.5610107	11.3099325
0	6.42874775	3.53229458
0	36.5014411	6.96825674
0	0	14.0362435
11.725112	34.4183645	0
25.6021876	21.8014095	24.4439548
0	0	14.7435628
18.7257878	37.0928373	0
8.74616226	48.691386	5.46384281
17.8786966	31.6075022	0
6.70983681	53.3256503	0
7.35237936	49.8990925	20.7722547
0	25.083594	0
25.4975515	52.1250163	19.025606
38.4537092	22.1902889	26.5650512
0	31.723603	0
18.1659565	8.13010235	13.2405199
42.70939	6.80905018	19.8321299
0	14.4000213	0
10.9228047	0	16.5043614
0	27.5120026	21.6308868
13.5231607	45	37.0565282
