# Supplementary material for: Palmitoylated importin α regulates mitotic spindle orientation through interaction with NuMA
Source: EMBO Rep. 2025 May 27;26(13):3280–304. doi: 10.1038/s44319-025-00484-8 (PMC12238373; doi:10.1038/s44319-025-00484-8)
Supplement: Supplementary file 2 — Source data Fig. 1 [file 44319_2025_484_MOESM2_ESM.zip › Figure 1 Raw Data/1J/Figure 1J Raw Data HCT116 Mitotic Spindle Angles of Transfected Cells.csv]

DMSO	Wnt-C59	DMSO + Impa WT	DMSO + ImpaCaaX	Wnt + Impa WT	Wnt + ImpaCaaX
2.43664825	74.53878230	21.80140950	3.69138599	20.55604520	27.82409640
5.71059314	40.23635830	0.00000000	20.72555890	52.52382040	17.44718840
0.00000000	8.32565033	7.59464337	54.16234700	3.27048792	0.00000000
7.12501635	64.35899420	30.06858280	20.55604520	0.00000000	16.69924420
11.82148830	28.07248690	21.57130720	1.33221985	0.00000000	16.69924420
8.53076561	28.30075580	59.30027740	28.73979530	35.67640820	0.00000000
0.00000000	70.01689350	10.30484650	0.00000000	21.54097590	41.00908690
23.62937770	56.30993250	0.00000000	48.01278750	0.00000000	37.18470650
18.03428560	22.01128320	57.61932230	33.69006750	0.00000000	0.00000000
49.89909250	8.13010235	0.00000000	5.71059314	30.76271950	51.70983680
31.50426670	14.82648000	5.71059314	22.61986490	0.00000000	34.21570210
18.43494880	58.81502530	0.00000000	38.15722660	17.87869660	8.61564818
0.00000000	17.81888890	0.00000000	42.70939000	75.67728000	8.32565033
27.89727100	5.61758059	38.45370920	6.34019175	24.56717130	50.52754020
51.95295750	15.42216130	37.99873240	1.54815770	26.00334580	0.00000000
14.03624350	14.47029410	5.19442891	0.00000000	0.00000000	57.52880770
31.75948010	51.49934630	25.27772220	17.44718840	53.13010240	9.86580694
0.00000000	45.00000000	0.00000000	1.90915243	25.86635680	5.04245107
45.00000000	34.15969450	0.86805145	0.00000000	40.48601150	1.78991061
0.00000000	17.10272900	2.38594403	0.00000000	0.00000000	38.29016320
0.00000000	32.47119230	60.80251400	35.65532810	0.00000000	3.73139700
12.52880770	19.05770450	26.56505120	29.47588900	17.10272900	0.00000000
24.17910710	10.00797980	1.84761027	0.00000000	43.02506600	1.39718103
7.23692203	30.41108130	20.55604520	28.17859010	12.52880770	5.19442891
4.48460601	47.12109640	31.47683930	41.00908690	41.63353930	36.60707480
9.46232221	14.98163260	27.97947440	55.12467170	60.94539590	52.76516600
5.44033203	31.42956560	12.26477370	48.23970030	8.53076561	15.37625120
5.71059314	59.93141720	35.53767780	11.56013080	3.99091310	0.00000000
20.55604520	60.83238660	0.00000000	26.56505120	0.00000000	0.00000000
23.74949450	36.59108830	3.99091310	0.00000000	25.27772220	55.84030550
0.00000000	60.52411100	23.19859050	1.78991061	71.22196680	12.87500160
37.14668670	18.43494880	65.65891010	14.93141720	58.46520810	64.13364320
0.00000000	43.31531570	0.00000000	61.29404750	0.00000000	23.35556490
43.09084760	9.46232221	10.00797980	33.11134200	56.30993250	10.30484650
3.31094151	34.69515350	0.00000000	8.13010235	10.12467170	59.03624350
0.00000000	9.21102654	0.00000000	13.44861510	26.02959220	24.94390530
0.00000000	39.28940690	8.13010235	22.38013510	3.36646066	0.00000000
0.00000000	28.00917670	9.90418321	43.99491400	0.00000000	4.63546343
39.09385890	39.61068820	38.53018000	28.92642580	36.32682600	0.00000000
0.00000000	37.07307330	3.57633437	0.00000000	64.79887640	27.75854060
0.00000000	0.00000000	36.19320730	3.43363036	0.00000000	6.34019175
0.00000000	6.17017510	4.63546343	43.72697000	68.40468960	47.29061000
0.00000000	18.03428560	32.47119230	47.12109640	48.01278750	0.00000000
4.57392126	42.13759480	21.25050550	49.51398850	23.55226370	6.34019175
33.11134200	23.42869280	24.62356480	50.59933930	1.46880071	22.30620510
0.00000000	0.00000000	1.46880071	0.00000000	68.45902410	0.00000000
6.74005610	30.96375650	0.00000000	0.00000000	7.43140797	13.32453130
26.56505120	0.00000000	0.00000000	27.75854060	3.90049374	22.96377310
0.00000000	0.00000000	7.12501635	0.00000000	15.75117370	25.46334510
0.00000000	14.74356280	0.00000000	7.52382044	5.44033203	0.00000000
0.00000000	6.34019175	28.76764930	10.30484650	27.05059700	0.00000000
9.65989308	15.42216130	25.70995380	0.00000000	4.28915333	28.73979530
0.00000000	19.65382410	0.00000000	0.00000000	71.27421220	6.07245641
13.57043440	34.69515350	19.44003480	62.96913970	12.65255650	25.11483490
0.00000000	43.87669730	25.67681570	24.56717130	0.00000000	6.00900596
6.70983681	46.90915240	0.00000000	8.13010235	8.61564818	26.56505120
13.67130710	37.23483400	1.21887524	1.63657704	45.00000000	12.68038350
16.26020470	0.00000000	48.69138600	0.00000000	54.68878660	74.84593190
0.00000000	11.30993250	16.69924420	47.23117460	71.89623700	31.75948010
0.00000000	22.93210040	16.99082330	3.36646066	4.84400038	5.90614111
	37.23483400
