# Supplementary material for: Palmitoylated importin α regulates mitotic spindle orientation through interaction with NuMA
Source: EMBO Rep. 2025 May 27;26(13):3280–304. doi: 10.1038/s44319-025-00484-8 (PMC12238373; doi:10.1038/s44319-025-00484-8)
Supplement: Supplementary file 2 — Source data Fig. 1 [file 44319_2025_484_MOESM2_ESM.zip › Figure 1 Raw Data/1H/Figure 1H Raw Data HCT116 Mitotic Spindle Angles.csv]

DMSO	Importazole	Wnt-C59	Palmostatin	Ivermectin	2-BP
2.43664825	21.8014095	74.5387823	6.58194466	19.025606	0
5.71059314	4.96974073	40.2363583	13.1725534	0	26.5650512
0	41.7602997	8.32565033	0	0	2.79270237
7.12501635	20.3231368	64.3589942	7.25319461	14.349332	33.9590598
11.8214883	45	28.0724869	0	13.2405199	19.7468366
8.53076561	11.9761324	28.3007558	18.4349488	18.8860874	29.475889
0	23.3852211	70.0168935	0	0	2.56377021
23.6293777	1.46880071	56.3099325	5.52754015	30.379126	20.7722547
18.0342856	37.3039483	22.0112832	35.8821372	14.32272	47.1210964
49.8990925	40.2363583	8.13010235	49.7636417	24.4439548	11.725112
31.5042667	0	14.82648	31.2184028	16.8214099	11.093723
18.4349488	55.0079798	58.8150253	39.8055711	14.620874	50.6306828
0	53.1301024	17.8188889	0	50.3893118	0
27.897271	0	5.61758059	21.5014343	61.4768814	0
51.9529575	43.8308607	15.4221613	20.7255589	53.1301024	12.6803835
14.0362435	0	14.4702941	0	33.976544	16.8583988
31.7594801	25.7693276	51.4993463	22.1663458	19.9831065	15.2551187
0	20.5560452	45	20.9245017	0	10.0606898
45	31.2184028	34.1596945	0	42.5104471	32.106256
0	0	17.102729	10.713123	60.802514	0
0	29.3577535	32.4711923	53.673174	31.7014297	37.568592
12.5288077	0	19.0577045	0	17.5712588	33.0706778
24.1791071	0	10.0079798	49.5739213	0	0
7.23692203	47.4895529	30.4110813	0	0	64.9831065
4.48460601	37.1847065	47.1210964	14.9314172	8.32565033	45
9.46232221	40.7636052	14.9816326	13.0693179	19.025606	0
5.44033203	0	31.4295656	27.897271	9.92624551	0
5.71059314	8.61564818	59.9314172	26.0534953	0	0
20.5560452	20.1363034	60.8323866	21.8014095	16.1443388	48.0127875
23.7494945	40.3141002	36.5910883	0	0	17.5490022
0	29.7448813	60.524111	17.8786966	24.4439548	66.8936731
37.1466867	0	18.4349488	14.4207731	28.3930194	0
0	0	43.3153157	9.97771262	37.349349	35.9285024
43.0908476	0	9.46232221	0	0	0
3.31094151	23.962489	34.6951535	10.4077113	39.173658	56.5466905
0	0	9.21102654	4.31602752	26.5650512	15.3008456
0	36.6070748	39.2894069	16.5570714	23.0704122	11.4695303
0	5.52754015	28.0091767	61.1892063	0	14.0362435
39.0938589	17.3540246	39.6106882	11.6114864	42.5804908	30.9637565
0	26.5650512	37.0730733	0	48.8140748	30.9637565
0	0	0	0	30.1413856	42.70939
0	0	6.1701751	21.960564	49.6858998	15.0183606
0	19.5366549	18.0342856	0	0	37.349349
4.57392126	22.1663458	42.1375948	64.2900462	25.6768157	27.6459754
33.111342	0	23.4286928	41.5317707	25.4975515	51.9112271
0	0	0	0	39.9868862	10.0079798
6.7400561	14.2810957	30.9637565	24.7751406	34.094978	20.4098828
26.5650512	41.0090869	0	0	0	0
0	35.3112134	0	15.4612177	0	0
0	15.9453959	14.7435628	37.6656212	0	21.5409759
0	0	6.34019175	12.3624924	0	0
9.65989308	19.7988764	15.4221613	0	18.8860874	45
0	12.8750016	19.6538241	22.0362269	18.4349488	41.6335393
13.5704344	19.5366549	34.6951535	0	28.0724869	40.6012946
0	27.1213034	43.8766973	0	31.2184028	24.6768632
6.70983681	26.5650512	46.9091524	0	0	12.9074087
13.6713071	41.7602997	37.234834	29.2488263	35.5376778	4.08561678
16.2602047	6.2034479	0	20.806791	62.3189384	8.48894388
0	0	11.3099325	0	18.4349488	24.0342882
0	20.3231368	22.9321004	10.1542666	24.5671713	47.4195092
		37.234834		43.6360725
