# Supplementary material for: Palmitoylated importin α regulates mitotic spindle orientation through interaction with NuMA
Source: EMBO Rep. 2025 May 27;26(13):3280–304. doi: 10.1038/s44319-025-00484-8 (PMC12238373; doi:10.1038/s44319-025-00484-8)
Supplement: Supplementary file 2 — Source data Fig. 1 [file 44319_2025_484_MOESM2_ESM.zip › Figure 1 Raw Data/1B/Figure 1B Raw Data Polar:Lateral.csv]

DMSO	Wnt-C59	Palmostatin	Importazole	Ivermectin
2.16038784	0.52307692	0.35126582	1.87871050	0.91502969
1.06495219	0.19028230	0.40190765	1.09722062	1.61757698
1.37164179	0.44690554	0.66285918	1.95691309	0.84265866
0.79030837	1.39395560	1.33693236	0.82003409	0.88650115
1.67662910	0.45266358	1.30165155	1.28406657	1.47235503
0.36218700	0.71996663	0.57826459	1.37643949	1.28395062
0.92090146	0.35652921	0.84450978	1.82180441	2.35346359
0.41772152	1.23762614	0.89793732	0.37428323	1.96755678
2.22377622	0.58928571	1.06987488	0.83714694	0.96563881
3.25669234	1.44538182	0.65964503	1.33674594	1.32552724
0.53534704	0.39290473	1.77359429	0.52439913	1.06595304
1.82253674	1.35312180	1.02006969	0.38481302	0.72610952
0.71759737	1.00000000	1.29955435	0.64492754	1.61448980
1.02269117	0.42605373	0.63310613	0.98547130	1.30305453
0.80949828	0.96044625	0.58232104	0.78866032	1.37965888
0.60139913	1.42544197	1.63786008	2.97884997	1.72595864
0.88080520	0.59655172	1.07090663	0.70461807	1.14624352
0.30942606	0.74166667	1.46549080	0.45842561	1.72786411
0.81597663	0.70288906	1.46791094	0.38670930	0.69823973
1.16681660	1.49804360	2.48474856	1.01810865	1.38084772
0.77777778	0.66625782	0.65898745	2.53553341	1.15230512
0.88040404	0.71155009	0.87017074	0.54694312	0.86926206
1.66918975	0.70102028	0.58076269	0.86021722	0.97991212
1.29393140	0.23016720	1.96760590	1.27515528	0.67906027
0.76683772	0.55189220	1.08210218	0.94163424	2.33652576
0.98931412	2.23981900	1.62137632	1.12147815	1.17575034
0.67135775	0.42366691	0.77312874	1.28491859	0.85523577
0.70888779	3.39344262	1.38515694	1.04454590	1.28783514
1.05450166	1.83062382	0.69564695	0.79793403	2.02444922
1.20543639	0.40021930	1.15201679	1.71488690	1.90353315
1.14009023	0.30166459	0.46243460	1.29415057	1.01174759
2.67239102	0.47563925	1.04063404	0.74756645	0.63193618
0.89268973	0.32635908	1.12611776	0.72808701	0.58952206
0.56060946	0.99252995	1.03014026	0.90032395	1.31197470
1.20728346	0.99348534	1.43286175	1.21176186	1.36555000
0.95119171	3.81371841	1.22327010	1.03826087	1.39914313
2.32125701	0.25822785	0.83284457	0.74918056	0.91746966
0.74671961	0.35795860	1.86148766	1.18005230	0.64924886
0.81316465	0.43286743	1.23698147	1.34291329	0.79219219
0.65183292	1.97835498	1.02716172	0.65237624	1.18242579
1.12104942	0.44939813	0.58828756	0.49033227	1.07567230
0.72740879	1.73612824	1.46892314	1.74883151	1.81294498
0.46304563	3.81111111	0.24483978	1.22040816	1.28077086
0.96349362	0.86925515	1.39349949	0.76605748	0.45954693
1.19994696	0.17730853	0.67950180	1.05611546	1.09681540
0.49593779	2.04771274	0.64980027	0.94762307	1.49269490
1.47341673	0.60468107	1.27481667	0.23400743	1.38685121
1.50955414	1.73882225	0.75277684	0.49425571	0.55939394
0.86212881	1.17973765	0.79821403	0.74592075	1.72617400
0.86692506	0.50699746	1.08263992	1.02007615	1.28314852
0.97763209	0.45963061	1.39368421	0.87185770	0.67018690
0.96011396	0.17955997	2.13620940	0.85611626	1.75695806
1.93568075	2.00922456	1.04086498	0.67689531	1.25209096
1.45592784	1.21586382	1.11798152	0.82846593	1.47195789
1.29641606	0.83795181	1.23126764	1.35985474	1.16636467
0.22368046	0.87737478	1.53124100	1.04889080	1.65019668
2.01531072	3.56176736	1.79591511	0.63450785	1.35346658
1.15684290	1.89367311	0.89929639	0.32988827	1.93158981
0.81877367	2.08592777	2.29062147	1.13017605	1.08597598
1.30879244	0.82099571	0.60491625	1.07292616	0.96479567
