# Supplementary material for: Palmitoylated importin α regulates mitotic spindle orientation through interaction with NuMA
Source: EMBO Rep. 2025 May 27;26(13):3280–304. doi: 10.1038/s44319-025-00484-8 (PMC12238373; doi:10.1038/s44319-025-00484-8)
Supplement: Supplementary file 2 — Source data Fig. 1 [file 44319_2025_484_MOESM2_ESM.zip › Figure 1 Raw Data/1C/Figure 1C Raw Data Polar:Cytoplasm.csv]

DMSO	Wnt-C59	Palmostatin	Importazole	Ivermectin
20.23651840	0.73182083	1.71891131	14.53333330	2.81320225
6.25968992	0.22540193	0.48457919	2.31935641	42.32853720
4.31455399	0.73578834	0.81914424	3.61559433	7.66393443
2.27434077	3.30710660	6.65086888	6.60736579	2.95891365
2.76190476	0.63299595	3.75303455	16.83153350	13.28539820
1.49458204	0.76665680	2.11598746	18.04702970	2.94096854
1.41961853	1.02913825	2.61118881	7.03739837	2.78361345
2.73529412	1.04567600	1.17945109	4.33400402	2.02102025
3.68339768	0.30693434	1.30592105	3.58575804	12.51096220
3.73465097	3.11895794	2.19083060	8.80394191	2.39313245
2.19644034	1.30331492	3.15800354	11.50976910	5.94225217
4.83954900	0.45515579	32.96846850	0.37727400	3.76566125
4.69079755	0.44773714	20.57361960	9.90317919	2.35096582
5.89150327	2.20894569	4.36962366	2.56372436	6.58158320
2.03640777	0.31414828	8.06156156	5.62892622	2.02973978
2.72587794	0.46356705	6.43882710	11.82939630	3.21023152
5.78251821	0.32216015	2.96552586	5.40311804	8.43565300
3.01223491	0.54372990	1.54962699	1.65479651	11.50661850
9.64714715	1.29991929	5.07701019	5.13188073	10.64798430
5.89928525	0.62267658	39.65789470	2.87055183	5.50782718
23.82934130	2.56710775	23.07729470	13.04201680	9.66918103
9.30202775	0.49725313	18.25550120	3.77402788	4.77955272
5.06155451	0.94861936	17.24278850	4.24305556	9.04552980
2.41814596	0.33963255	22.96420580	1.51363971	3.68514412
1.24434036	0.49948106	22.21064810	1.11009174	2.40810075
1.13775364	0.43758840	2.79192909	98.08928570	2.20869565
30.42028990	0.46849758	1.50399167	12.92672410	4.31114327
1.03925819	1.02636917	1.25869652	14.13188650	6.47216036
14.67318440	0.46629430	1.72738131	1.84805876	4.84877735
5.97525206	0.47526042	3.63977901	8.77130045	15.45112780
2.12975879	0.80434783	0.86001557	4.38501660	2.56466251
3.14618974	0.88663446	1.25676086	28.02456140	1.06909750
1.28529734	0.24952147	1.69943919	6.51682176	0.72246001
5.90094340	1.22193302	2.25179387	8.19274376	6.44299142
3.98764629	0.30217966	1.97908810	19.18390800	29.30052720
3.76342763	0.81866088	2.17573630	1.97944297	18.49942200
11.48217820	0.20869565	12.19931270	8.26572327	3.19546302
11.62634410	0.83064182	4.52322635	10.73272930	2.50693569
23.84408600	0.47801684	1.63790417	2.18986581	7.54576659
1.96885813	0.99168174	16.00776700	2.52065800	4.42930781
3.92606838	0.72439813	5.91632819	10.99018230	3.66542355
1.28232190	2.56466302	9.01793445	4.00491314	5.81120332
1.07763348	5.38039216	1.04987775	3.39194555	3.83766116
2.90301597	0.44879313	6.44121140	6.86180308	2.06195547
12.32970030	1.31920200	3.77166504	1.95565841	13.26710820
1.12005242	1.02917182	1.96071429	5.56814079	81.05333330
10.10455760	0.65780638	32.25113120	1.29748284	5.19395248
3.65126050	1.15209538	6.66616990	2.61674297	27.96969700
5.16878613	0.49964539	22.43724700	1.57959687	8.83797827
15.13533830	1.51809524	15.80366060	6.74370709	2.48217523
3.95475819	0.20812425	25.68103450	10.53399120	15.55731920
0.83830846	0.25869121	1.35767098	1.93607801	3.28833456
1.77257094	0.69560878	2.67761717	1.49435466	20.04393310
5.10990502	1.16159170	4.37552156	2.48623237	8.28962372
12.46373060	0.26195857	11.55098040	2.47759398	4.15785224
7.46666667	0.27136752	3.12180804	23.30143540	7.85746916
10.14048340	0.52998792	17.10486320	19.16621980	12.45754720
8.19534050	3.99074074	1.71273032	2.77392836	2.83724222
4.40012723	0.46971397	12.84664130	3.94461272	11.58341010
4.29375765	1.21261361	4.02307185	18.21981420	17.77324260
