# Supplementary material for: Palmitoylated importin α regulates mitotic spindle orientation through interaction with NuMA
Source: EMBO Rep. 2025 May 27;26(13):3280–304. doi: 10.1038/s44319-025-00484-8 (PMC12238373; doi:10.1038/s44319-025-00484-8)
Supplement: Supplementary file 2 — Source data Fig. 1 [file 44319_2025_484_MOESM2_ESM.zip › Figure 1 Raw Data/1D/Figure 1D Raw Data Lateral:Cytoplasm.csv]

DMSO	Wnt-C59	Palmostatin	Importazole	Ivermectin
9.36707663	1.39906923	4.89347724	7.73580247	3.07443820
5.87790698	1.18456592	1.20569786	2.11384690	26.16786570
3.14553991	1.64640686	1.23577415	1.84760087	9.09494536
2.87778905	2.37246193	4.97472354	8.05742821	3.33774373
1.64729621	1.39838057	2.88328665	13.10799140	9.02323009
4.12654799	1.06485046	3.65920287	13.11138610	2.29056204
1.54155313	2.88654681	3.09195804	3.86287263	1.18277311
6.54812834	0.84490459	1.31351161	11.57947690	1.02717252
1.65637066	0.52085827	1.22062970	4.28330781	12.95615100
1.14676198	2.15787822	3.32122656	6.58609959	1.80541929
4.10283454	3.31712707	1.78056704	21.94849020	5.57459095
2.65539173	0.33637459	32.31981980	0.98040862	5.18607889
6.53680982	0.44773714	15.83128830	15.35549130	1.45616642
5.76078431	5.18466454	6.90188172	2.60152109	5.05088853
2.51564186	0.32708575	13.84384380	7.13732652	1.47118959
4.53256052	0.32520935	3.93124368	3.97112861	1.85997013
6.56503642	0.54003724	2.76917312	7.66815145	7.35938990
9.73491028	0.73311897	1.05741161	3.60973837	6.65944645
11.82282280	1.84939467	3.45866365	13.27064220	15.24975420
5.05588044	0.41565985	15.96052630	2.81949458	3.98872887
30.63772460	3.85302457	35.01932370	5.14369748	8.39116379
10.56563500	0.69883082	20.97921760	6.90022010	5.49840256
3.03234220	1.35319818	29.68990380	4.93253968	9.23096026
1.86883629	1.47559055	11.67114090	1.18702384	5.42682927
1.62269061	0.90503373	20.52546300	1.17889908	1.03063308
1.15004287	0.19536775	1.72195008	87.46428570	1.87854137
45.31159420	1.10581583	1.94533148	10.06034480	5.04088278
1.46604046	0.30245661	0.90870319	13.52921540	5.02561247
13.91480450	0.25471880	2.48312929	2.31605456	2.39510940
4.95692026	1.18750000	3.15948435	5.11479821	8.11707841
1.86806161	2.66636473	1.85975610	3.38833570	2.53488372
1.17729393	1.86409018	1.20768763	37.48771930	1.69178082
1.43980299	0.76456112	1.50911321	8.95060845	1.22550124
10.52594340	1.23112962	2.18590998	9.09977324	4.91091132
3.30299090	0.30416116	1.38121358	15.83141760	21.45694200
3.95653957	0.21466212	1.77862298	1.90649867	13.22196530
4.94653465	0.80818414	14.64776630	11.03301890	3.48290864
15.56989250	2.32049689	2.42989865	9.09513024	3.86128625
29.32258060	1.10430309	1.32411375	1.63068296	9.52517162
3.02049508	0.50126582	15.58446600	3.86381025	3.74594993
3.50213675	1.61192957	10.05686430	22.41374470	3.40756526
1.76286280	1.47723133	6.13914657	2.29005089	3.20539419
2.32727273	1.41176471	4.28801956	2.77935337	2.99636826
3.01301005	0.51629620	4.62232779	8.95729537	4.48693127
10.27520440	7.44014963	5.55063291	1.85174679	12.09602650
2.25845347	0.50259580	3.01741071	5.87590253	54.30000000
6.85790885	1.08785674	25.29864250	5.54462243	3.74514039
2.41876751	0.66257225	8.85543964	5.29431001	50.00000000
5.99537572	0.42352246	28.10931170	2.11764706	5.11998111
17.45864660	2.99428571	14.59733780	6.61098398	1.93444109
4.04524181	0.45280765	18.42672410	12.08223680	23.21340390
0.87313433	1.44069530	0.63555145	2.26146623	1.87160675
0.91573517	0.34620758	2.57249233	2.20765995	16.00836820
3.50972411	0.95536332	3.91376912	3.00100739	5.63169897
9.61398964	0.31261770	9.38137255	1.82195489	3.56479612
33.38095240	0.30929487	2.03874376	22.21531100	4.76153495
5.03172205	0.14879914	9.52431611	30.20643430	9.20417790
7.08422939	2.10740741	1.90452261	8.40869055	1.46886373
5.37404580	0.22518228	5.60836502	3.49026395	10.66635940
3.28070175	1.47700358	6.65062624	16.98142410	18.42176870
