# Supplementary material for: Palmitoylated importin α regulates mitotic spindle orientation through interaction with NuMA
Source: EMBO Rep. 2025 May 27;26(13):3280–304. doi: 10.1038/s44319-025-00484-8 (PMC12238373; doi:10.1038/s44319-025-00484-8)
Supplement: Supplementary file 3 — Source data Fig. 2 [file 44319_2025_484_MOESM3_ESM.zip]

Archive with 74 entries (63 files):
- Figure 2 Raw Data/
- Figure 2 Raw Data/2D/
- Figure 2 Raw Data/2E/
- Figure 2 Raw Data/2F/
- Figure 2 Raw Data/2G/
- Figure 2 Raw Data/2H/
- Figure 2 Raw Data/2I/
- Figure 2 Raw Data/2K/
- Figure 2 Raw Data/2J/
- Figure 2 Raw Data/.DS_Store
- __MACOSX/Figure 2 Raw Data/._.DS_Store
- Figure 2 Raw Data/._.DS_Store
- Figure 2 Raw Data/2C/
- Figure 2 Raw Data/2A/
- Figure 2 Raw Data/2D/Figure 2D NuMA PLA Mitotic Percentage of Foci by Location Quantification.csv
- __MACOSX/Figure 2 Raw Data/2D/._Figure 2D NuMA PLA Mitotic Percentage of Foci by Location Quantification.csv
- Figure 2 Raw Data/2D/._Figure 2D NuMA PLA Mitotic Percentage of Foci by Location Quantification.csv
- Figure 2 Raw Data/2E/Figure 2E Dlg PLA Palmostatin HCT116 Interphase Representative Image.TIF
- __MACOSX/Figure 2 Raw Data/2E/._Figure 2E Dlg PLA Palmostatin HCT116 Interphase Representative Image.TIF
- Figure 2 Raw Data/2E/._Figure 2E Dlg PLA Palmostatin HCT116 Interphase Representative Image.TIF
- Figure 2 Raw Data/2E/Figure 2E Dlg PLA Palmostatin HCT116 Metaphase Representative Image.TIF
- __MACOSX/Figure 2 Raw Data/2E/._Figure 2E Dlg PLA Palmostatin HCT116 Metaphase Representative Image.TIF
- Figure 2 Raw Data/2E/._Figure 2E Dlg PLA Palmostatin HCT116 Metaphase Representative Image.TIF
- Figure 2 Raw Data/2E/Figure 2E Dlg PLA Wnt-C59 HCT116 Interphase Representative Image.TIF
- __MACOSX/Figure 2 Raw Data/2E/._Figure 2E Dlg PLA Wnt-C59 HCT116 Interphase Representative Image.TIF
- Figure 2 Raw Data/2E/._Figure 2E Dlg PLA Wnt-C59 HCT116 Interphase Representative Image.TIF
- Figure 2 Raw Data/2E/Figure 2E Dlg PLA Wnt-C59 HCT116 Metaphase Representative Image.TIF
- __MACOSX/Figure 2 Raw Data/2E/._Figure 2E Dlg PLA Wnt-C59 HCT116 Metaphase Representative Image.TIF
- Figure 2 Raw Data/2E/._Figure 2E Dlg PLA Wnt-C59 HCT116 Metaphase Representative Image.TIF
- Figure 2 Raw Data/2E/Figure 2E Dlg PLA DMSO HCT116 Interphase Representative Image.TIF
- __MACOSX/Figure 2 Raw Data/2E/._Figure 2E Dlg PLA DMSO HCT116 Interphase Representative Image.TIF
- Figure 2 Raw Data/2E/._Figure 2E Dlg PLA DMSO HCT116 Interphase Representative Image.TIF
- Figure 2 Raw Data/2E/Figure 2E Dlg PLA DMSO HCT116 Metaphase Representative Image.TIF
- __MACOSX/Figure 2 Raw Data/2E/._Figure 2E Dlg PLA DMSO HCT116 Metaphase Representative Image.TIF
- Figure 2 Raw Data/2E/._Figure 2E Dlg PLA DMSO HCT116 Metaphase Representative Image.TIF
- Figure 2 Raw Data/2F/Figure 2F Dlg percentage of foci Raw Data.csv
- Figure 2 Raw Data/2G/Figure 2G PLA rescue WT impa Wnt-C59 Representative image.png
- Figure 2 Raw Data/2G/Figure 2G PLA Rescue impaCaax Wnt-C59 Representative Image.png
- Figure 2 Raw Data/2H/Figure 2H Rescue PLA percentage of foci Raw Data.csv
- __MACOSX/Figure 2 Raw Data/2H/._Figure 2H Rescue PLA percentage of foci Raw Data.csv
- Figure 2 Raw Data/2H/._Figure 2H Rescue PLA percentage of foci Raw Data.csv
- Figure 2 Raw Data/2I/Figure 2I KPNA2 and E7 Expression Representative Blot.png
- __MACOSX/Figure 2 Raw Data/2I/._Figure 2I KPNA2 and E7 Expression Representative Blot.png
- Figure 2 Raw Data/2I/._Figure 2I KPNA2 and E7 Expression Representative Blot.png
- Figure 2 Raw Data/2I/Figure 2I NuMA Expression Representative Blot.png
- __MACOSX/Figure 2 Raw Data/2I/._Figure 2I NuMA Expression Representative Blot.png
- Figure 2 Raw Data/2I/._Figure 2I NuMA Expression Representative Blot.png
- Figure 2 Raw Data/2I/Figure 2I KPNA2 Expression Raw Data.csv
- Figure 2 Raw Data/2K/Figure 2K NuMA Expression Raw Data.csv
- Figure 2 Raw Data/2J/Figure 2J Dlg PLA Mitotic Percentage of Foci by Location Quantification.csv
- Figure 2 Raw Data/2C/Figure 2C NuMA PLA DMSO HCT116 Interphase Representative Image.TIF
- __MACOSX/Figure 2 Raw Data/2C/._Figure 2C NuMA PLA DMSO HCT116 Interphase Representative Image.TIF
- Figure 2 Raw Data/2C/._Figure 2C NuMA PLA DMSO HCT116 Interphase Representative Image.TIF
- Figure 2 Raw Data/2C/Figure 2C NuMA PLA DMSO HCT116 Mitotic Representative Image.TIF
- __MACOSX/Figure 2 Raw Data/2C/._Figure 2C NuMA PLA DMSO HCT116 Mitotic Representative Image.TIF
- Figure 2 Raw Data/2C/._Figure 2C NuMA PLA DMSO HCT116 Mitotic Representative Image.TIF
- Figure 2 Raw Data/2C/Figure 2C NuMA PLA Palmostatin HCT116 Interphase Representative Image.TIF
- __MACOSX/Figure 2 Raw Data/2C/._Figure 2C NuMA PLA Palmostatin HCT116 Interphase Representative Image.TIF
- Figure 2 Raw Data/2C/._Figure 2C NuMA PLA Palmostatin HCT116 Interphase Representative Image.TIF
- Figure 2 Raw Data/2C/Figure 2C NuMA PLA Wnt-C59 HCT116 Interphase and Mitotic Representative Images.TIF
- __MACOSX/Figure 2 Raw Data/2C/._Figure 2C NuMA PLA Wnt-C59 HCT116 Interphase and Mitotic Representative Images.TIF
- Figure 2 Raw Data/2C/._Figure 2C NuMA PLA Wnt-C59 HCT116 Interphase and Mitotic Representative Images.TIF
- Figure 2 Raw Data/2C/Figure 2C NuMA PLA Palmostatin HCT116 Mitotic Representative Image.TIF
- __MACOSX/Figure 2 Raw Data/2C/._Figure 2C NuMA PLA Palmostatin HCT116 Mitotic Representative Image.TIF
- Figure 2 Raw Data/2C/._Figure 2C NuMA PLA Palmostatin HCT116 Mitotic Representative Image.TIF
- Figure 2 Raw Data/2A/Figure 2A NuMA-KPNA2 CoIP NuMA and GAPDH.tif
- __MACOSX/Figure 2 Raw Data/2A/._Figure 2A NuMA-KPNA2 CoIP NuMA and GAPDH.tif
- Figure 2 Raw Data/2A/._Figure 2A NuMA-KPNA2 CoIP NuMA and GAPDH.tif
- Figure 2 Raw Data/2A/Figure 2A NuMA-KPNA2 CoIP Increased Exposure for KPNA2.tif
- __MACOSX/Figure 2 Raw Data/2A/._Figure 2A NuMA-KPNA2 CoIP Increased Exposure for KPNA2.tif
- Figure 2 Raw Data/2A/._Figure 2A NuMA-KPNA2 CoIP Increased Exposure for KPNA2.tif
- Figure 2 Raw Data/2A/Figure 2A NuMA-KPNA2 CoIP NuMA and GAPDH corrected.tif
- __MACOSX/Figure 2 Raw Data/2A/._Figure 2A NuMA-KPNA2 CoIP NuMA and GAPDH corrected.tif
- Figure 2 Raw Data/2A/._Figure 2A NuMA-KPNA2 CoIP NuMA and GAPDH corrected.tif
