# Supplementary material for: Palmitoylated importin α regulates mitotic spindle orientation through interaction with NuMA
Source: EMBO Rep. 2025 May 27;26(13):3280–304. doi: 10.1038/s44319-025-00484-8 (PMC12238373; doi:10.1038/s44319-025-00484-8)
Supplement: Supplementary file 3 — Source data Fig. 2 [file 44319_2025_484_MOESM3_ESM.zip › Figure 2 Raw Data/2D/Figure 2D NuMA PLA Mitotic Percentage of Foci by Location Quantification.csv]

	DMSO	DMSO	DMSO	DMSO	DMSO	Wnt-C59	Wnt-C59	Wnt-C59	Wnt-C59	Wnt-C59	Palmostatin B	Palmostatin B	Palmostatin B	Palmostatin B	Palmostatin B
Polar	66.2	47.9	61.6	56.5	44	22.6	24.1				48.4	45.2	49.1	38.0
Lateral	21.7	19.3	13.7	31.3	26	13.2	21.7				34.4	31.7	32.6	38.0
Cytoplasmic	12.0	32.9	24.7	12.2	30	64.2	54.2				17.2	23.0	18.3	24.1
