# Supplementary material for: Palmitoylated importin α regulates mitotic spindle orientation through interaction with NuMA
Source: EMBO Rep. 2025 May 27;26(13):3280–304. doi: 10.1038/s44319-025-00484-8 (PMC12238373; doi:10.1038/s44319-025-00484-8)
Supplement: Supplementary file 3 — Source data Fig. 2 [file 44319_2025_484_MOESM3_ESM.zip › Figure 2 Raw Data/2F/Figure 2F Dlg percentage of foci Raw Data.csv]

	DMSO	DMSO	DMSO	DMSO	DMSO	Wnt-C59	Wnt-C59	Wnt-C59	Wnt-C59	Wnt-C59	Palmostatin B	Palmostatin B	Palmostatin B	Palmostatin B	Palmostatin B
Polar	32.7	36.2				34.9	34.1	34.9	38.6		39.2	40.1
Lateral	25.7	29.6				28.4	26.5	31.6	26.3		26.3	29.7
Cytoplasmic	41.6	34.2				36.7	39.4	33.6	35.1		34.5	30.2
