# Supplementary material for: Palmitoylated importin α regulates mitotic spindle orientation through interaction with NuMA
Source: EMBO Rep. 2025 May 27;26(13):3280–304. doi: 10.1038/s44319-025-00484-8 (PMC12238373; doi:10.1038/s44319-025-00484-8)
Supplement: Supplementary file 3 — Source data Fig. 2 [file 44319_2025_484_MOESM3_ESM.zip › Figure 2 Raw Data/2H/Figure 2H Rescue PLA percentage of foci Raw Data.csv]

	Wnt-C59 + ImpaCaaX	Wnt-C59 + ImpaCaaX	Wnt-C59 + ImpaCaaX	Wnt-C59 + ImpaCaaX	Wnt-C59 + ImpaCaaX	Wnt-C59 + ImpaCaaX	Wnt-C59 + ImpaCaaX	Wnt-C59 + ImpaCaaX	Wnt-C59 + WT Impa	Wnt-C59 + WT Impa	Wnt-C59 + WT Impa	Wnt-C59 + WT Impa	Wnt-C59 + WT Impa	Wnt-C59 + WT Impa	Wnt-C59 + WT Impa	Wnt-C59 + WT Impa
Polar	49.5	48.6	46.8	58.8	50				44	32.4	50	26.7	34.4	40	35.7	40.5
Lateral	35	33.3	35.1	15.3	22.6				32	47.1	16.7	33.3	18.8	20	28.6	19
Cytoplasmic	25.2	18.1	18.1	25.9	27.4				24	20.1	33.3	40	46.9	40	35.7	40.5
