# Supplementary material for: Palmitoylated importin α regulates mitotic spindle orientation through interaction with NuMA
Source: EMBO Rep. 2025 May 27;26(13):3280–304. doi: 10.1038/s44319-025-00484-8 (PMC12238373; doi:10.1038/s44319-025-00484-8)
Supplement: Supplementary file 3 — Source data Fig. 2 [file 44319_2025_484_MOESM3_ESM.zip › Figure 2 Raw Data/2I/Figure 2I KPNA2 Expression Raw Data.csv]

DMSO	Wnt-C59	Palmostatin	Importazole	Ivermectin	2-BromoPalmitate
1.00	1.03	1.09	1.18	1.21	1.14
1.85	1.34	1.22	1.27	1.24	1.07
0.85	0.95	0.84	0.92	0.79	1.10
