# Supplementary material for: Palmitoylated importin α regulates mitotic spindle orientation through interaction with NuMA
Source: EMBO Rep. 2025 May 27;26(13):3280–304. doi: 10.1038/s44319-025-00484-8 (PMC12238373; doi:10.1038/s44319-025-00484-8)
Supplement: Supplementary file 3 — Source data Fig. 2 [file 44319_2025_484_MOESM3_ESM.zip › Figure 2 Raw Data/2K/Figure 2K NuMA Expression Raw Data.csv]

DMSO	Wnt-C59	Palmostatin	Importazole	Ivermectin	2-BromoPalmitate
1.32	1.49	1.74	1.44	1.43	1.45
2.07	1.35	1.16	1.24	1.23	1.05
0.83	0.84	0.70	0.72	0.78	0.75
