# Supplementary material for: Palmitoylated importin α regulates mitotic spindle orientation through interaction with NuMA
Source: EMBO Rep. 2025 May 27;26(13):3280–304. doi: 10.1038/s44319-025-00484-8 (PMC12238373; doi:10.1038/s44319-025-00484-8)
Supplement: Supplementary file 4 — Source data Fig. 3 [file 44319_2025_484_MOESM4_ESM.zip]

Archive with 35 entries (30 files):
- Figure 3 Raw Data/
- Figure 3 Raw Data/3F-H/
- Figure 3 Raw Data/3E/
- Figure 3 Raw Data/3B-D/
- Figure 3 Raw Data/3A/
- Figure 3 Raw Data/3F-H/Figure 3F P150 glued localization Polar:Lateral Raw Data.csv
- Figure 3 Raw Data/3F-H/Figure 3G p150 glued localization Polar:Cytoplasm Raw Data.csv
- Figure 3 Raw Data/3F-H/Figure 3H p150glued localization Lateral:Cytoplasm Raw Data.csv
- Figure 3 Raw Data/3E/Figure 3E DMSO Representative Image.TIF
- __MACOSX/Figure 3 Raw Data/3E/._Figure 3E DMSO Representative Image.TIF
- Figure 3 Raw Data/3E/._Figure 3E DMSO Representative Image.TIF
- Figure 3 Raw Data/3E/Figure 3E Palmostatin Representative Image.TIF
- __MACOSX/Figure 3 Raw Data/3E/._Figure 3E Palmostatin Representative Image.TIF
- Figure 3 Raw Data/3E/._Figure 3E Palmostatin Representative Image.TIF
- Figure 3 Raw Data/3E/Figure 3E Wnt-C59 Representative Image.TIF
- __MACOSX/Figure 3 Raw Data/3E/._Figure 3E Wnt-C59 Representative Image.TIF
- Figure 3 Raw Data/3E/._Figure 3E Wnt-C59 Representative Image.TIF
- Figure 3 Raw Data/3B-D/Figure 3B Polar Cortex:Lateral Cortex Raw Data.csv
- Figure 3 Raw Data/3B-D/Figure 3C Polar Cortex:Cytoplasm Raw Data.csv
- Figure 3 Raw Data/3B-D/Figure 3D Lateral Cortex:Cytoplasm Raw Data.csv
- Figure 3 Raw Data/3A/Figure 3A DMSO Representative Image.tif
- __MACOSX/Figure 3 Raw Data/3A/._Figure 3A DMSO Representative Image.tif
- Figure 3 Raw Data/3A/._Figure 3A DMSO Representative Image.tif
- Figure 3 Raw Data/3A/Figure 3A Importazole Representative Image.tif
- __MACOSX/Figure 3 Raw Data/3A/._Figure 3A Importazole Representative Image.tif
- Figure 3 Raw Data/3A/._Figure 3A Importazole Representative Image.tif
- Figure 3 Raw Data/3A/Figure 3A Ivermectin Representative Image.tif
- __MACOSX/Figure 3 Raw Data/3A/._Figure 3A Ivermectin Representative Image.tif
- Figure 3 Raw Data/3A/._Figure 3A Ivermectin Representative Image.tif
- Figure 3 Raw Data/3A/Figure 3A Palmostatin Representative Image.tif
- __MACOSX/Figure 3 Raw Data/3A/._Figure 3A Palmostatin Representative Image.tif
- Figure 3 Raw Data/3A/._Figure 3A Palmostatin Representative Image.tif
- Figure 3 Raw Data/3A/Figure 3A Wnt-C59 Representative Image.tif
- __MACOSX/Figure 3 Raw Data/3A/._Figure 3A Wnt-C59 Representative Image.tif
- Figure 3 Raw Data/3A/._Figure 3A Wnt-C59 Representative Image.tif
