# Supplementary material for: Palmitoylated importin α regulates mitotic spindle orientation through interaction with NuMA
Source: EMBO Rep. 2025 May 27;26(13):3280–304. doi: 10.1038/s44319-025-00484-8 (PMC12238373; doi:10.1038/s44319-025-00484-8)
Supplement: Supplementary file 4 — Source data Fig. 3 [file 44319_2025_484_MOESM4_ESM.zip › Figure 3 Raw Data/3F-H/Figure 3F P150 glued localization Polar:Lateral Raw Data.csv]

DMSO	Wnt-C59	Palmostatin
2.53058358	0.96020408	0.76796867
6.21982414	4.47517401	1.67997912
0.96812659	4.04878049	1.34003295
4.04811133	2.48553055	1.65509141
2.37631579	0.86872322	0.31380244
1.51741831	1.77419355	1.41069350
1.12981063	0.47607209	1.32413860
0.98670555	0.68136161	0.60993527
3.47848919	1.64886669	0.71419772
1.36492346	0.37871041	0.45121247
0.53837371	2.64059675	0.73270845
2.31062304	1.19427222	0.65438908
1.01680479	0.47340316	0.14016108
1.81462848	1.29405560	1.08759961
0.52215065	0.56944791	0.61216849
3.62959210	1.43835616	1.23291139
1.04845287	0.87916838	1.24835428
0.43597270	0.83034416	0.82154047
0.95898520	0.85692353	1.33279352
1.08914558	0.73137343	0.61260670
0.79823481	1.24850329	0.48802549
2.35344828	0.98601305	0.33894760
2.26180660	0.50545249	1.58205579
2.27445718	0.66205590	11.19978860
0.69383886	0.66465922	1.10436635
0.53075205	0.80284962	0.11895982
2.72151515	1.42682927	1.91157233
1.73810535	1.58383838	1.38408975
1.75662917	0.68872631	0.64061838
1.09715407	0.79959100	0.75334546
0.42585170	0.40376884	0.53391046
4.92592593	1.76370370	1.16364052
1.44174332	0.63645999	1.75954092
0.78578913	1.07518462	0.77815536
1.37645547	1.06857143	0.55800236
1.46153846	0.91681957	0.50733416
1.93760399	2.39348128	2.27252604
2.30321782	1.38217043	1.03544968
1.71225261	2.15834633	0.89788235
0.76595866	7.31807780	0.92109482
3.44475921	3.24233983	0.64516684
14.74305560	3.51495017	0.26208635
1.78098951	0.82307426	1.14008164
0.98946457	0.28059347	2.08501164
1.78811739	0.79964408	1.93288458
1.16713378	0.81571816	0.87289540
2.12150747	0.74546055	1.98401977
0.57273456	3.93998064	0.73393813
1.32680431	1.14215283	0.59156395
1.34571310	3.40120397	1.37446280
0.53032362	1.10163161	2.10229993
0.87878124	2.51772597	0.28606288
1.93556506	1.09207547	0.85349647
3.11704101	9.64938737	0.60835882
3.02652259	3.27951745	1.05848067
1.05919220	0.41266527	2.85758912
2.08196721	0.07639208	0.79315450
0.89362782	1.50152246	1.00430778
1.21833609	0.57320099	1.48178354
1.78907997	1.57228153	1.10734283
1.56927224	1.07100271
0.89496276	0.90507277
	2.67796610
	1.66838932
	1.46672078
	1.75594845
	0.57246856
	2.34319338
	1.92103017
	0.71195714
	1.11652466
