# Supplementary material for: Palmitoylated importin α regulates mitotic spindle orientation through interaction with NuMA
Source: EMBO Rep. 2025 May 27;26(13):3280–304. doi: 10.1038/s44319-025-00484-8 (PMC12238373; doi:10.1038/s44319-025-00484-8)
Supplement: Supplementary file 4 — Source data Fig. 3 [file 44319_2025_484_MOESM4_ESM.zip › Figure 3 Raw Data/3F-H/Figure 3G p150 glued localization Polar:Cytoplasm Raw Data.csv]

DMSO	Wnt-C59	Palmostatin
22.01888890	1.68336315	7.01304978
11.22799420	3.53908257	8.03495630
3.84654350	4.55880597	8.64399575
5.10070140	2.78837675	11.03882830
9.19864177	1.07257723	0.38818212
8.58517953	2.76001619	9.09651475
2.31766917	0.87718294	7.72937853
10.58325670	0.60776506	3.35977564
8.78673469	3.07097882	2.36230900
7.55756982	2.58405075	2.95882631
0.88568362	1.61845387	4.75183701
7.60324484	1.11678631	0.96805421
17.32156860	0.77452957	1.05092384
2.49747004	6.85942492	3.09175359
7.95195195	1.06121974	2.17035398
12.10989010	5.23069208	15.66756030
7.08427877	2.13496626	4.32780083
0.71414834	3.28160920	4.00572884
1.92257700	1.71556922	10.07755100
3.25558266	0.48583781	5.36206897
1.26492113	2.16859870	1.48700282
2.30038716	1.18432000	3.94238156
7.57627119	0.54133172	4.71182635
3.83032046	0.90494690	29.63636360
2.66936791	0.51963712	2.15929204
2.40485830	0.65141995	1.54884106
13.34472510	1.93904945	7.19214387
3.05677998	1.83225136	6.16023604
7.49314482	0.50377037	4.41122858
2.32755031	0.94551024	5.08401510
1.64941785	1.44774775	5.12769867
5.63527054	3.63234172	4.78600565
7.82293523	1.36944128	20.43011920
7.85436409	2.34140670	1.42501534
6.61559244	1.48674912	2.19659443
9.01807580	1.11020590	1.26239332
13.56699030	2.67384568	17.19507390
5.78463588	10.85850180	2.22211350
11.78571430	7.39839572	2.13841412
7.27474310	6.47586905	1.71748879
2.85781434	7.14110429	2.24610778
8.56912210	23.37260680	1.45027523
3.79027182	44.54375000	4.28924915
0.78488838	11.64532020	6.77920369
11.41942860	4.65630397	2.98928353
3.89461679	5.37500000	5.32822186
20.79617830	2.29355003	13.20504390
5.28254438	5.83931133	2.07527334
7.83229167	1.27406049	5.37016053
3.04879575	7.28203184	8.55648038
7.56968391	2.97610196	4.66212786
13.27483440	2.28691616	1.36681614
7.18691589	2.35859821	2.11971185
29.54492190	9.14924039	1.49349349
36.16197180	10.97680410	5.52535497
1.25754444	0.55576382	35.74942530
4.49095395	0.15764482	3.29129021
3.31866750	7.50475587	10.58059470
4.77324324	0.63876320	4.51537991
81.27734380	2.77635783	2.02161215
4.12907801	3.81835749
11.41545890	1.65531415
	8.90140845
	7.08226691
	10.95151520
	14.22623830
	22.09854010
	7.27964427
	5.87766652
	1.28228290
	2.23331733
