# Supplementary material for: Palmitoylated importin α regulates mitotic spindle orientation through interaction with NuMA
Source: EMBO Rep. 2025 May 27;26(13):3280–304. doi: 10.1038/s44319-025-00484-8 (PMC12238373; doi:10.1038/s44319-025-00484-8)
Supplement: Supplementary file 4 — Source data Fig. 3 [file 44319_2025_484_MOESM4_ESM.zip › Figure 3 Raw Data/3F-H/Figure 3H p150glued localization Lateral:Cytoplasm Raw Data.csv]

DMSO	Wnt-C59	Palmostatin
8.70111111	1.75313059	9.13194780
1.80519481	0.79082569	4.78277154
3.97318236	1.12597015	6.45058448
1.26002004	1.12184369	6.66961853
3.87096774	1.23465933	1.23702712
5.65775401	1.55564549	6.44825737
2.05137845	1.84254223	5.83728814
10.72585100	0.89198606	5.50841346
2.52602041	1.86247853	3.30764007
5.53699167	6.82328953	6.55750118
1.64510935	0.61291216	6.48530394
3.29056047	0.93511872	1.47932513
17.03529410	1.63608871	7.49797206
1.37629827	5.30071885	2.84273142
15.22922920	1.86359404	3.54535398
3.33643280	3.63657640	12.70777480
6.75688817	2.42839290	3.46680498
1.63805746	3.95210728	4.87587524
2.00480362	2.00200969	7.56122449
2.98911616	0.66428145	8.75287356
1.58464791	1.73695875	3.04697776
0.97745388	1.20112000	11.63124200
3.34965474	1.07098438	2.97829341
1.68405916	1.36687387	2.64615385
3.84724473	0.78180983	1.95523165
4.53103914	0.81138477	13.01986750
4.90341753	1.35899192	3.76242310
1.75868510	1.15684238	4.45074898
4.26563839	0.73145220	6.88589136
2.12144344	1.18249234	6.74858402
3.87322122	3.58558559	9.60404226
1.14400229	2.05949657	4.11295890
5.42602496	2.15165336	11.61105090
9.99551122	2.17767874	1.83127356
4.80625241	1.39134276	3.93653251
6.17026239	1.21093171	2.48828763
7.00194175	1.11713666	7.56650246
2.51154529	7.85612366	2.14603718
6.88316327	3.42780749	2.38161950
9.49756625	0.88491394	1.86461670
0.82961222	2.20245399	3.48143713
0.58123108	6.64948454	5.53357798
2.12818312	54.11875000	3.76222981
0.79324556	41.50246310	3.25139849
6.38628571	5.82297064	1.54654011
3.33690693	6.58928571	6.10407830
9.80254777	3.07668867	6.65570175
9.22337278	1.48206600	2.82758621
5.90312500	1.11549038	9.07790368
2.26556146	2.14101592	6.22532699
14.27370690	2.70154010	2.21763213
15.10596030	0.90832608	4.77802691
3.71308411	2.15973920	2.48356254
9.47851563	0.94816801	2.45495495
11.94835680	3.34707904	5.22008114
1.18726747	1.34676664	12.51034480
2.15707237	2.06362773	4.14962053
3.71370207	4.99809765	10.53521130
3.91783784	1.11437908	3.04726013
45.42968750	1.76581470	1.82564252
2.63120567	3.56521739
12.75523350	1.82892934
	3.32394366
	4.24497258
	7.46666667
	8.10174029
	38.60218980
	3.10671937
	3.05964301
	1.80106754
	2.00024004
