# Supplementary material for: Palmitoylated importin α regulates mitotic spindle orientation through interaction with NuMA
Source: EMBO Rep. 2025 May 27;26(13):3280–304. doi: 10.1038/s44319-025-00484-8 (PMC12238373; doi:10.1038/s44319-025-00484-8)
Supplement: Supplementary file 4 — Source data Fig. 3 [file 44319_2025_484_MOESM4_ESM.zip › Figure 3 Raw Data/3B-D/Figure 3B Polar Cortex:Lateral Cortex Raw Data.csv]

DMSO	Wnt-C59	Palmostatin	Importazole	Ivermectin
1.79333333	2.32229965	1.15839146	1.98566038	1.70337611
0.76164725	0.99024073	0.71349274	1.25525526	1.07399414
1.41399891	1.73908216	1.04352442	1.25499144	1.41341108
1.49278351	1.13920625	2.85857805	1.02771930	0.93249578
1.85531496	0.85811648	1.12542604	1.10225922	0.69637097
1.09238419	0.94265367	1.41280209	0.86342282	3.24945593
0.85334262	1.75406872	1.48708920	0.57752066	0.90312076
1.77156660	1.68935428	0.68431002	0.65494505	0.50187906
2.63550773	0.73917910	0.74865736	1.82173038	2.38225420
1.68391960	1.91331546	1.02867585	1.11488095	3.24882353
2.43448940	1.05899901	2.79601990	1.58340390	0.64444444
4.17815345	1.39421040	1.80504787	0.93440233	1.10201511
5.21000000	1.56449497	2.43202033	1.50353274	0.54374426
1.30946698	1.14247104	0.99852399	1.13562500	2.15578735
1.60180995	0.70867274	0.84431138	1.16666667	0.54283019
1.07715944	1.01976048	1.10654008	2.00887311	1.26641101
1.79054398	2.28882726	1.50416351	0.66041915	0.72894820
1.65813715	1.95638230	1.47879617	0.79521709	2.85215367
2.54004577	0.92364830	1.04955085	1.09601227	0.81205421
1.80000000	0.97140324	0.92175274	0.88293371	0.10093077
2.42169908	2.15176056	4.04814815	1.50042529	1.14448129
3.34773218	1.83085040	1.97641509	0.91076770	0.82846154
1.98127753	1.15488069	2.48278237	0.49010140	0.82913228
0.92450073	0.74864130	1.09954058	1.82519829	0.82352941
3.66456693	0.71144645	0.76624685	1.21777778	0.62171946
1.28264605	3.06482825	1.20267048	0.92995854	1.72882417
1.12961803	1.05805515	2.58244681	1.33566642	1.11627907
3.31314985	2.17549020	1.35120350	1.87933333	0.71016998
1.66612529	2.52833814	0.81020591	1.49708486	1.81046247
3.00701187	0.76578259	2.54788069	1.02650000	2.73081925
3.18360334	1.27951716	1.32690763	0.73773098	3.08543227
1.25122249	1.35119048	1.81008206	3.16629381	1.33916245
4.94250871	1.91233435		1.20712223	0.96660458
5.27763496	3.21761006		1.41058079	0.94356741
2.30175439	1.03009750		0.16498146	2.15474747
1.54769815	1.62602806		3.39436620	1.15302219
0.83063283	0.66486884		0.48018757	0.53758119
2.56477822	0.87362954		3.39950577	1.02259747
0.56103448	1.55051342		0.58234335	1.08313725
1.72530375	2.89761489		0.86210298	1.40300715
2.82953711	1.19227540		1.84280566	1.22497966
1.06911197	0.72028526		1.72206484	1.78195122
1.97722628	0.95942029		1.99625468	1.01124711
1.58991895	0.94790953		1.35705621	2.44576945
2.58585537	1.09412232		1.65824666	1.66470588
1.25230660	0.70046296		0.60480069	1.38397473
1.45535135	1.73523132		0.65567951	1.32680851
1.63606557	1.41748366		0.94696573	2.22436185
1.13713405	5.20121951		0.82206315	3.31474104
2.58944954	2.41206897		0.75499363	0.94309262
2.36704446	0.71857411		0.63453578	1.23210412
1.28724353	3.46666667		0.77481462	0.63076177
1.49571429	1.18092308		0.88041431	0.90134040
1.83086681	1.43743079		1.16690240	0.68450413
1.28914591	2.90209790		0.86402342	0.89032014
2.15816857	1.33925811			2.85435033
3.02459016	0.60851064			0.58720778
4.21942446	1.28797352			1.51336013
1.88269663	1.27540107			0.61714976
1.57508221				1.55186627
2.99116466				1.05860349
1.37439024				1.23896147
1.08507135				0.80642805
2.79837398				2.14367816
2.31553398
3.81504702
2.28818737
1.81281497
2.60879630
1.84494774
1.99505440
1.60382514
1.81129157
1.41304348
3.10044643
