# Supplementary material for: Palmitoylated importin α regulates mitotic spindle orientation through interaction with NuMA
Source: EMBO Rep. 2025 May 27;26(13):3280–304. doi: 10.1038/s44319-025-00484-8 (PMC12238373; doi:10.1038/s44319-025-00484-8)
Supplement: Supplementary file 4 — Source data Fig. 3 [file 44319_2025_484_MOESM4_ESM.zip › Figure 3 Raw Data/3B-D/Figure 3C Polar Cortex:Cytoplasm Raw Data.csv]

DMSO	Wnt-C59	Palmostatin	Ivermectin	Importazole
3.70687237	6.74045802	2.81655035	4.22609562	0.97631048
9.15981735	1.03729768	5.47492323	2.75091352	3.55663189
3.25139043	1.49234260	2.73037543	2.91154791	2.24685440
7.20168067	2.22878932	7.68874172	1.66419019	2.37391304
2.19254237	5.51313485	4.15741583	1.18823529	6.62728551
3.64551224	1.12256924	5.37964775	2.35052034	1.31535003
12.24651160	4.23183140	5.05876592	4.62239221	0.98229129
7.94506726	3.47065593	5.59584296	2.96484935	5.38528139
12.48514850	3.07449210	3.44458763	1.12382532	2.84482759
9.34108527	1.96115906	5.80317848	2.76866174	4.02649930
6.68429487	2.24074074	1.43912291	3.07025761	2.70749280
4.69807037	1.23697223	3.35665914	1.57619863	2.80347826
3.31410256	2.13743552	6.87031250	0.76201117	5.08985507
4.16517857	3.77454545	4.22891566	0.48901624	3.20055710
1.80750408	3.60830527	4.28968903	1.93886010	8.69500000
3.61712439	2.06914345	7.43769968	1.00695322	4.56271186
7.87228916	3.23220537	3.44474394	4.90920555	9.31488550
5.50762527	2.83453815	4.37500000	2.36591041	1.96055227
1.65090403	3.39643861	3.79342723	1.67350158	5.19179304
1.71532847	2.63866232	1.24199288	2.31897993	0.81995499
1.89291984	3.59401709	2.06781609	1.61904762	6.59062104
4.45168712	3.65076142	1.41139241	1.75458392	4.74028630
4.47875166	1.14393227	1.64587156	0.76442308	2.60664245
2.16173121	1.45346062	2.95952381	1.08828977	9.64634146
5.80231437	4.19404255	4.23248731	1.90528541	5.56189047
2.84017279	1.22210358	8.51474531	1.10739726	6.26010782
1.61733615	2.42621723	10.72311830	0.98386804	3.11274824
4.99178404	1.30220357	4.29257642	1.04037947	8.70678070
2.50430504	3.20154374	13.72549020	8.33355263	4.88181818
2.28616852	1.39186047	2.74661105	1.43645251	6.87003610
2.33065165	4.64562669	10.57230770	1.21370207	11.63585040
1.50486618	1.99144690	3.41684665	1.78424762	4.83130081
4.35425384	2.67337808	2.50936330	3.43966713	7.43134087
2.91972673	2.56319290	2.62613430	6.00522648	2.50000000
2.41056911	1.64531435	3.42213115	3.54545455	3.88300221
1.91407407	1.90832328	2.97368421	0.96826923	2.57142857
2.89928058	0.71049596	2.94256757	5.70723104	11.45957450
1.67964515	2.16546763	4.87885986	1.73085408	8.61201629
2.65371622	3.57378129	5.49491525	3.01694915	5.08291203
4.97301136	2.17420436	6.67492260	4.73372093	3.16017316
6.79607843	5.21761658	4.29433962	2.16363636	3.27380952
6.67235189	6.57449344		7.24074074	4.95601552
4.87764867	5.98175182		1.09794180	3.84511785
6.02943650	4.13321168		2.22016651	10.27874560
7.14312618	0.97465565		2.32146037	2.88600000
2.07861635	2.23925234		0.96742081	6.08377309
2.51930147	1.50567108		1.09043174	6.65148064
1.37015782	2.12863071		3.08070757	5.08080808
1.35450644	1.62377850		2.56393130	1.48553627
2.34417344	4.06162465		1.69470752	4.61437908
2.13082437	1.89484127		2.43949661	4.86519824
3.16417910	1.38519313		11.41987830	2.12399356
3.87595420	1.19561243		8.23613963	4.52040816
3.92572464	1.75710088		2.53229572
1.49136578	2.41714286		2.74055944
3.06439942	1.11251580		2.76258993
4.67770419	1.54645270		4.43376623
4.01085776	1.68750000		3.30637916
3.38844302	1.52833814		1.18314256
1.93311037	5.22458270		1.02792572
2.17509728			4.97625330
2.86193294			1.24853516
5.33711048			2.56798930
3.69527897			4.24207858
4.30303030			6.29388560
3.74651458			4.51117166
0.73012758			3.81300813
4.43672199			1.36086494
3.77335984			1.29442863
2.17456897			0.89696970
2.11417323			5.60030053
4.19115735			1.46747967
			7.09571429
