# Supplementary material for: Palmitoylated importin α regulates mitotic spindle orientation through interaction with NuMA
Source: EMBO Rep. 2025 May 27;26(13):3280–304. doi: 10.1038/s44319-025-00484-8 (PMC12238373; doi:10.1038/s44319-025-00484-8)
Supplement: Supplementary file 4 — Source data Fig. 3 [file 44319_2025_484_MOESM4_ESM.zip › Figure 3 Raw Data/3B-D/Figure 3D Lateral Cortex:Cytoplasm Raw Data.csv]

DMSO	Wnt-C59	Palmostatin	Importazole	Ivermectin
1.26061493	1.02673797	2.52029915	11.31330470	1.59528908
6.40540541	0.53937008	2.58591065	5.48250000	1.11871195
1.33500838	0.93100385	1.97058824	0.98405797	3.50918197
4.15335868	0.78707361	2.37662338	1.00792393	1.87687688
2.85035277	0.37686104	2.66054159	1.17869128	3.58127438
4.98057498	0.56447964	2.93460765	3.33690360	1.87665505
3.20045300	1.50861619	2.81818182	1.45633456	2.42962963
6.21153846	1.30780614	0.87586806	1.09202638	1.81395349
4.35893417	1.46019900	3.33333333	4.95309168	5.64535267
9.88356164	1.26832377	5.50500000	8.20110193	2.63253769
4.38358459	1.51036269	1.24358974	1.65200765	4.36935992
3.15404700	1.09679573	8.09466437	3.78571429	1.91383399
2.34334764	1.08064516	0.74958449	3.44036697	3.38306064
1.71851852	1.61683007	5.75085324	1.81398810	0.46449900
1.70152091	2.44048522	2.02830189	2.41666667	0.61081081
1.50787402	0.84290030	1.76706231	7.77170036	0.65892116
0.56848030	1.63515017	2.09090909	3.19773096	1.29316961
1.41418764	2.15270936	2.55555556	6.25814863	1.15506329
1.96945813	1.17647059	1.27813713	6.06489676	3.57552448
1.40166865	1.28076344	1.45922747	5.29689441	0.13088643
1.34644303	0.80166147	1.35555556	1.92641509	0.97839380
1.03774880	1.74940476	1.57553957	3.32258065	0.50798796
1.50000000	2.67501565	2.68357488	8.63522013	0.92718227
0.84074519	1.51864667	2.61777394	1.77515311	5.49600000
1.04015193	0.97396560	4.80779221	2.28310502	3.01770658
1.01198934	1.68965517	1.44487427	4.13006757	2.75942397
1.50729673	2.03538332	4.12474849	2.36206897	1.03712607
1.09923077	2.47788873	1.15726681	2.20245399	0.66885920
1.19509346	1.70843776	9.94940476	3.95052632	1.60374759
0.85250338	1.89435989	2.77173913	4.51431981	1.99720865
0.77373558	1.30162162	1.02665350	4.19354839	2.10685549
1.62857143	1.61703959	1.52735043	2.32635468	1.19157088
1.55416192	1.40626579	2.35570470	3.09070165	0.64829107
2.32935323	1.57434813	1.22584773	2.39392020	0.47824706
2.43139535	0.82272727	4.79790941	3.53585657	2.00959024
1.48255814	2.04765056	4.46437995	3.74720982	1.95258437
2.08225697	0.99671053	1.23655914	6.44803983	0.90631808
2.38837920	1.44817073	2.49385749	3.10754190	2.53750000
0.95098039	1.57852447	2.03719912	4.01000000	1.24164279
2.35045872	2.40680713		5.16690856	6.42952128
1.85605536	1.06561568		5.31625000	2.38394320
2.34296578	1.77140482		2.55301699	3.99892934
3.44932432	1.05512745		4.76842105	4.86500000
1.75974026	0.58304135		2.91633065	1.51084958
2.80685619	2.01974865		2.12387203	1.04031677
1.42712294	4.28415301		3.77777778	3.34771887
1.09330406	2.12558685		3.39882353	0.65666758
1.09200743	3.44055069		1.62728249	7.86500000
1.41979010	2.81559220		6.11500000	0.97127016
1.36345776	0.86075949		3.65369128	3.44696067
0.88558352	1.58795181		4.04745167	1.08900929
0.71940299	0.71952596		4.70842491	0.90832554
0.92492013	1.48513800		2.15193868	0.94522613
0.98052692	0.53716690		4.91272431	1.54419595
1.07007299	1.79933110		3.12696850	1.30687563
1.05228758	1.87433155		1.87252125	1.34065934
1.92750929	0.83198381		3.87843137	1.55155483
0.67052767	0.88613232			3.88062622
1.55455904	0.95799180			1.86363636
1.60081883	0.74785918			3.05647517
0.66370107	0.54605748			1.62373505
1.23852041	0.93850806			0.94785276
1.79019608	2.47445255			0.51759834
0.83566879	1.38852459			0.57568027
0.97878788	1.52363636			2.28046745
0.65239295	2.12027972			1.15537059
0.80849421				0.71625000
1.91011236				0.05198162
1.32962669				3.01698754
2.47887324				2.48463826
0.84533333				1.38750000
2.83412322				2.33120205
0.55704698				3.50827815
0.93717277				1.35550936
0.88679245				4.31192661
2.00000000				1.82599432
1.23872951				3.78540146
1.85195155
0.93160813
2.38551859
0.79525593
0.94124294
2.14792899
1.17294900
1.10087719
1.92913386
1.29423868
0.96005706
0.71875000
1.43250000
1.15828092
