# Supplementary material for: Palmitoylated importin α regulates mitotic spindle orientation through interaction with NuMA
Source: EMBO Rep. 2025 May 27;26(13):3280–304. doi: 10.1038/s44319-025-00484-8 (PMC12238373; doi:10.1038/s44319-025-00484-8)
Supplement: Supplementary file 5 — Source data Fig. 4 [file 44319_2025_484_MOESM5_ESM.zip]

Archive with 34 entries (29 files):
- Figure 4 Raw Data/
- Figure 4 Raw Data/4D/
- Figure 4 Raw Data/4C/
- Figure 4 Raw Data/4B/
- Figure 4 Raw Data/.DS_Store
- __MACOSX/Figure 4 Raw Data/._.DS_Store
- Figure 4 Raw Data/._.DS_Store
- Figure 4 Raw Data/4A/
- Figure 4 Raw Data/4D/Figure 4D Forebrain Nestin Positive % Raw Data.csv
- Figure 4 Raw Data/4D/Figure 4D forebrain total cell count Raw Data.csv
- Figure 4 Raw Data/4C/Figure 4C DMSO brain nestin 10X representative image.TIF
- __MACOSX/Figure 4 Raw Data/4C/._Figure 4C DMSO brain nestin 10X representative image.TIF
- Figure 4 Raw Data/4C/._Figure 4C DMSO brain nestin 10X representative image.TIF
- Figure 4 Raw Data/4C/Figure 4C DMSO forebrain nestin 20X representative image.TIF
- __MACOSX/Figure 4 Raw Data/4C/._Figure 4C DMSO forebrain nestin 20X representative image.TIF
- Figure 4 Raw Data/4C/._Figure 4C DMSO forebrain nestin 20X representative image.TIF
- Figure 4 Raw Data/4B/Figure 4B Distance Between Eyes Raw Data.csv
- __MACOSX/Figure 4 Raw Data/4B/._Figure 4B Distance Between Eyes Raw Data.csv
- Figure 4 Raw Data/4B/._Figure 4B Distance Between Eyes Raw Data.csv
- Figure 4 Raw Data/4B/Figure 4B head area Raw Data.csv
- __MACOSX/Figure 4 Raw Data/4B/._Figure 4B head area Raw Data.csv
- Figure 4 Raw Data/4B/._Figure 4B head area Raw Data.csv
- Figure 4 Raw Data/4B/Figure 4B snout length Raw Data.csv
- __MACOSX/Figure 4 Raw Data/4B/._Figure 4B snout length Raw Data.csv
- Figure 4 Raw Data/4B/._Figure 4B snout length Raw Data.csv
- Figure 4 Raw Data/4A/Figure 4A DMSO representative image.tiff
- __MACOSX/Figure 4 Raw Data/4A/._Figure 4A DMSO representative image.tiff
- Figure 4 Raw Data/4A/._Figure 4A DMSO representative image.tiff
- Figure 4 Raw Data/4A/Figure 4A Palmostatin Representative Image.tiff
- __MACOSX/Figure 4 Raw Data/4A/._Figure 4A Palmostatin Representative Image.tiff
- Figure 4 Raw Data/4A/._Figure 4A Palmostatin Representative Image.tiff
- Figure 4 Raw Data/4A/Figure 4A Wnt-C59 Representative Image.tiff
- __MACOSX/Figure 4 Raw Data/4A/._Figure 4A Wnt-C59 Representative Image.tiff
- Figure 4 Raw Data/4A/._Figure 4A Wnt-C59 Representative Image.tiff
