# Supplementary material for: Palmitoylated importin α regulates mitotic spindle orientation through interaction with NuMA
Source: EMBO Rep. 2025 May 27;26(13):3280–304. doi: 10.1038/s44319-025-00484-8 (PMC12238373; doi:10.1038/s44319-025-00484-8)
Supplement: Supplementary file 5 — Source data Fig. 4 [file 44319_2025_484_MOESM5_ESM.zip › Figure 4 Raw Data/4D/Figure 4D Forebrain Nestin Positive % Raw Data.csv]

DMSO	Wnt-C59	Palmostatin
10.95		4.90
6.44		4.74
11.71		0.06
13.93		3.10
7.10		4.14
11.66		2.05
9.33		0.49
2.16		0.25
6.32		1.45
3.90		3.12
9.40		1.68
		0.73
