# Supplementary material for: Palmitoylated importin α regulates mitotic spindle orientation through interaction with NuMA
Source: EMBO Rep. 2025 May 27;26(13):3280–304. doi: 10.1038/s44319-025-00484-8 (PMC12238373; doi:10.1038/s44319-025-00484-8)
Supplement: Supplementary file 5 — Source data Fig. 4 [file 44319_2025_484_MOESM5_ESM.zip › Figure 4 Raw Data/4D/Figure 4D forebrain total cell count Raw Data.csv]

DMSO	Wnt-C59	Palmostatin
8454		6046
6596		6229
6957		5126
5964		7150
6570		5338
4203		4638
7981		3649
4452		6841
5233		6534
3722		4654
6618		5253
		7931
