# Supplementary material for: Palmitoylated importin α regulates mitotic spindle orientation through interaction with NuMA
Source: EMBO Rep. 2025 May 27;26(13):3280–304. doi: 10.1038/s44319-025-00484-8 (PMC12238373; doi:10.1038/s44319-025-00484-8)
Supplement: Supplementary file 5 — Source data Fig. 4 [file 44319_2025_484_MOESM5_ESM.zip › Figure 4 Raw Data/4B/Figure 4B Distance Between Eyes Raw Data.csv]

DMSO	Wnt-C59	Palmostatin
554.865057	384.410511	733.46
669.389205	360.440341	465.64
512.25142	443.004261	499.03
625	522.017045	511.4
537.109375	445.667614	603.26
633.877841	540.660511	544.13
614.346591	379.083807	454.97
585.049716	397.727273	650.27
595.703125	429.6875	605.53
623.224432	404.829545	626.29
545.987216	440.340909	683.45
690.696023	358.664773	562.25
571.732955	399.502841	602.74
629.43892	411.044034	597.03
632.990057	383.522727	587.14
783.913352	473.18892	561.64
482.066761	393.288352	477.03
598.366477	484.730114	548.31
662.286932	394.176136	517.45
617.897727	429.6875	656.17
700.461648	478.515625	579.5
541.548295	310.92	493.1
577.04	399.29	490.31
552.71	357.08	560.47
642.63	399.23	642.98
530.29	479.97	540.39
534.12	435	572.12
605.37	451.18	440.63
618.56	466.45	652.02
636.22	457.11	486.28
593.37	480.73	637.68
559.28	395.14	610.41
634.14	342.61	412.31
620.06	475.64	646.75
640.12	389.77	533.96
640.18	513.01	557.81
698.37	494.11	637.36
621.86	448.14	501.54
593.57	352.5	529.02
558.63	354.84	499.48
817.83	331.2	522.34
714.42	342.39	590.82
763.37	371.51	513.91
609.99	452.96	535.3
597.41	411.75	572.81
597.89	459.65	583.09
657.26	517.4	541.13
918.87	365.62	606.98
684.04	349.33	648.86
615.81	410.92	578.32
690.68	387.39	740.71
734.86	411.13	605.01
697.55	427.8	585.58
782.69	437.83
696.69	382.64
771.71	382.42
661.63	414.24
617.71	463
736.15	433.11
396.71	423.78
587.92	428
621.3	370.59
639.64	529.24
611.3	337.01
	360.27
	447.38
	415.89
	447.63
