# Supplementary material for: Palmitoylated importin α regulates mitotic spindle orientation through interaction with NuMA
Source: EMBO Rep. 2025 May 27;26(13):3280–304. doi: 10.1038/s44319-025-00484-8 (PMC12238373; doi:10.1038/s44319-025-00484-8)
Supplement: Supplementary file 5 — Source data Fig. 4 [file 44319_2025_484_MOESM5_ESM.zip › Figure 4 Raw Data/4B/Figure 4B head area Raw Data.csv]

DMSO	Wnt-C59	Palmostatin
830.051491	815.775923	1166.44513
928.371804	658.323864	1021.17899
702.402344	824.066051	636.42622
940.545099	926.392045	642.74566
833.336293	868.231534	876.87569
916.672585	997.018821	892.09373
876.067116	921.97532	847.34057
864.011009	737.829368	731.11942
767.501776	784.733665	993.93118
906.653054	799.944957	954.08574
810.671165	681.725852	1045.51136
1080.11275	678.048651	1068.08621
777.009943	631.853693	907.70832
914.84375	689.680398	974.61122
907.04723	679.854403	850.2687
1264.93342	779.446023	920.32815
716.168324	706.627308	848.88236
885.493608	807.033026	582.98701
1014.04386	782.325994	825.2511
886.314808	676.622869	870.16446
1029.70969	787.069425	968.44089
812.103161	574.6182	925.35959
820.62255	324.20103	751.34351
831.36115	687.72722	703.96995
819.69304	851.44249	867.38384
785.05986	620.01535	1093.17361
809.97278	719.20385	837.69011
841.77934	572.70207	864.81736
692.07977	610.00958	657.44976
806.91458	731.01155	929.64869
785.48814	708.13215	751.73372
863.7324	681.44586	915.68058
762.92598	757.74861	843.44803
773.33782	587.72659	465.13207
1045.79688	726.07529	998.52166
1063.82567	610.00958	976.75894
1147.84054	658.23018	781.48456
973.96088	786.24634	927.06635
1043.33033	893.91786	778.37877
1331.04708	649.91212	775.17147
1274.95257	654.88646	699.64913
979.3159	861.37213	750.76614
1017.71472	727.11108	806.41334
1196.96845	854.74497	701.52085
985.38789	704.52195	985.66072
1298.42204	816.48891	1252.41262
1012.3026	635.89008	1010.54508
814.74408	814.50298	951.73499
1062.37905	624.94369	936.91033
1133.9454	746.39139	1041.94557
1045.40033	917.28899	895.73565
1239.70395	726.79225
1064.84401	684.05358
847.8434	736.91858
1060.23133	843.52892
1194.55742	729.89487
549.63866	814.96615
871.75859	807.87265
958.06394	668.48974
678.37179	941.98935
	765.15618
	705.54981
	915.60761
	660.01148
	883.03333
