# Supplementary material for: Palmitoylated importin α regulates mitotic spindle orientation through interaction with NuMA
Source: EMBO Rep. 2025 May 27;26(13):3280–304. doi: 10.1038/s44319-025-00484-8 (PMC12238373; doi:10.1038/s44319-025-00484-8)
Supplement: Supplementary file 5 — Source data Fig. 4 [file 44319_2025_484_MOESM5_ESM.zip › Figure 4 Raw Data/4B/Figure 4B snout length Raw Data.csv]

DMSO	Wnt-C59	Palmostatin
246.47	335.68	394.59
271.24	258.39	337.75
293.36	265.94	262.73
300.76	270.42	260.62
299.48	301.71	313.36
226.95	273.13	297.55
342.84	292.98	317.42
285.51	277.31	384.83
316.54	285.43	337.19
313.29	225.27	331.85
266.99	256.18	344.13
301.25	224.75	359.24
285.72	250.31	287.18
249.01	274.22	312.77
272.04	256.36	333.1
298.01	282.18	329.8
252.06	292.06	283.73
252.56	265.33	287.43
300.19	293.91	340.91
307.58	209.2	274.16
245.22	236.63	314.62
273.65	183.33	276.22
312.61	222.82	309.91
268.34	282.82	276
320.33	228.61	306.54
287.87	228.54	356.48
310.45	226.43	277.42
305.5	267.58	316.67
328.13	253.26	242.87
279.81	236.32	324.43
261.5	271.98	293.1
311.9	248.01	328.54
319.99	218.34	325.65
289.98	285.34	167.03
323.32	171.91	302.64
286.97	194.15	390.63
287.35	304.15	385.85
314.08	326.27	365.23
416.43	279.81	336.63
299.93	297.27	354.64
309.86	261.01	319.27
273.25	214	295.58
272.72	248.36	267
321.56	329.91	320.14
297.48	308.01	333.91
384.19	249.76	329.93
279.58	302.43	311.86
310.48	332.54	357.12
262.94	282.4	333.27
258.05	288.61	297.79
297.89	264.72	340.42
329.83	304.62	335.25
252.63	327.54	316.39
308.11	320.87	322.19
318.45	271.32	303.13
254.13	300.42	299.84
300.43	260.71	365.32
246.09	308.37	321.49
334.18	305.74
278.95	287.21
252.49	298.09
257.78	279.52
287.2	297.96
292.53	298.94
	246.86
	268.53
