# Supplementary material for: Palmitoylated importin α regulates mitotic spindle orientation through interaction with NuMA
Source: EMBO Rep. 2025 May 27;26(13):3280–304. doi: 10.1038/s44319-025-00484-8 (PMC12238373; doi:10.1038/s44319-025-00484-8)
Supplement: Supplementary file 6 — Source data Fig. 5 [file 44319_2025_484_MOESM6_ESM.zip]

Archive with 18 entries (13 files):
- Figure 5 Raw Data/
- Figure 5 Raw Data/5C/
- Figure 5 Raw Data/5D/
- Figure 5 Raw Data/5B/
- Figure 5 Raw Data/5A/
- Figure 5 Raw Data/5C/Figure 5C mCherry CaaX Representative Image.tif
- __MACOSX/Figure 5 Raw Data/5C/._Figure 5C mCherry CaaX Representative Image.tif
- Figure 5 Raw Data/5C/._Figure 5C mCherry CaaX Representative Image.tif
- Figure 5 Raw Data/5D/Figure 5D phospho-histone H3 count raw data.csv
- Figure 5 Raw Data/5B/Figure 5B importin alpha mCherry CaaX Representative Image.tif
- __MACOSX/Figure 5 Raw Data/5B/._Figure 5B importin alpha mCherry CaaX Representative Image.tif
- Figure 5 Raw Data/5B/._Figure 5B importin alpha mCherry CaaX Representative Image.tif
- Figure 5 Raw Data/5A/Figure 5A DMSO Representative Image.TIF
- __MACOSX/Figure 5 Raw Data/5A/._Figure 5A DMSO Representative Image.TIF
- Figure 5 Raw Data/5A/._Figure 5A DMSO Representative Image.TIF
- Figure 5 Raw Data/5A/Figure 5A Wnt-C59 Representative Image.TIF
- __MACOSX/Figure 5 Raw Data/5A/._Figure 5A Wnt-C59 Representative Image.TIF
- Figure 5 Raw Data/5A/._Figure 5A Wnt-C59 Representative Image.TIF
