# Supplementary material for: Palmitoylated importin α regulates mitotic spindle orientation through interaction with NuMA
Source: EMBO Rep. 2025 May 27;26(13):3280–304. doi: 10.1038/s44319-025-00484-8 (PMC12238373; doi:10.1038/s44319-025-00484-8)
Supplement: Supplementary file 6 — Source data Fig. 5 [file 44319_2025_484_MOESM6_ESM.zip › Figure 5 Raw Data/5D/Figure 5D phospho-histone H3 count raw data.csv]

DMSO	Wnt-C59	Impα-CaaX + Wnt-C59	mCh-CaaX + Wnt-C59
50	12	2	5
39	12	47	25
50	3	34	0
52	2	5	1
44	2	9	21
22	4	0	10
39	1	2	5
36	3	13	1
30	7	18	5
33	10	18	0
43		21	17
35		39	2
20		3	7
13		14	11
21		9	1
28		0	9
41		8
29		15
43		0
		25
